# Supplementary material for: HLA-G Gene Variability Is Associated with Papillary Thyroid Carcinoma Morbidity and the HLA-G Protein Profile
Source: Int J Mol Sci. 2023 Aug 16;24(16):12858. doi: 10.3390/ijms241612858 (PMC10454351; doi:10.3390/ijms241612858)
Supplement: Supplementary file 1 [file ijms-24-12858-s001.zip]

Archive with 1 entries (1 files):
- ijms-2535544-supplementary.pdf
